# Supplementary material for: Is It Possible to Create Antimicrobial Peptides Based on the Amyloidogenic Sequence of Ribosomal S1 Protein of P. aeruginosa?
Source: Int J Mol Sci. 2021 Sep 10;22(18):9776. doi: 10.3390/ijms22189776 (PMC8469417; doi:10.3390/ijms22189776)
Supplement: Supplementary file 1 [file ijms-22-09776-s001.zip]

Archive with 1 entries (1 files):
- ijms-1363770-supplementary.pdf
